# Supplementary material for: Private QTLs and the genetic architecture of hierarchical size traits: from body size to sex-specific plasticity
Source: G3 (Bethesda). 2026 Apr 18;16(6):jkag096. doi: 10.1093/g3journal/jkag096 (PMC13232497; doi:10.1093/g3journal/jkag096)
Supplement: jkag096_Supplementary_Data [file jkag096_supplementary_data.zip]

Archive with 7 entries (7 files):
- Supplemental_Material_Legends_G3-2026-406691.docx
- Supplementary_Figures_G3-2026-406691.pdf
- Supplementary_Table_1_G3-2026-406691.csv
- Supplementary_Table_2_G3-2026-406691.xlsx
- Supplementary_Table_3_G3-2026-406691.csv
- Supplementary_Table_4_G3-2026-406691.xlsx
- Supplementary_Table_5_G3-2026-406691.csv
