# Supplementary material for: Private QTLs and the genetic architecture of hierarchical size traits: from body size to sex-specific plasticity
Source: G3 (Bethesda). 2026 Apr 18;16(6):jkag096. doi: 10.1093/g3journal/jkag096 (PMC13232497; doi:10.1093/g3journal/jkag096)
Supplement: jkag096_Supplementary_Data [file jkag096_supplementary_data.zip › Supplementary_Table_1_G3-2026-406691.csv]

Supplementary Table 1: SNP and Gene hits for MLM GWAS and VEGAS applied to fed and starved female and male body size, female and male plasticity, fed and starved SSD, and SSP (p<1x10-5)
MLM-GWA Hits																																				VEGAS Hits
Fed												Starved												Plasticity												Fed				Starved				Plasticity
Female Body Size			Male Body Size			Sex-Averaged Body Size			SSD			Female Body Size			Male Body Size			Sex-Averaged Body Size			Starved SSD			Female Plasticity			Male Plasticity			Sex-Averaged Plasticity			SSP			Female Body Size	Male Body Size	Sex-Averaged Body Size	SSD	Female Body Size	Male Body Size	Sex-Averaged Body Size	SSD	Female Plasticity	Male Plasticity	Sex-Averaged Plasticity	SSP
SNP1	Ref Count2	Alt Count2	SNP	Ref Count	Alt Count	SNP	Ref Count	Alt Count	SNP	Ref Count	Alt Count	SNP	Ref Count	Alt Count	SNP	Ref Count	Alt Count	SNP	Ref Count	Alt Count	SNP	Ref Count	Alt Count	SNP	Ref Count	Alt Count	SNP	Ref Count	Alt Count	SNP	Ref Count	Alt Count	SNP	Ref Count	Alt Count	alpha-Man-IIb	Ance-3	bab1	axo	5-HT7	apt	5-HT7	Amph	bab1	bab1	bab1	beat-IIb
2L_12813975_SNP (NA)	187	14	2L_1039407_INS (IA-2)	110	70	2L_1039407_INS (IA-2)	110	70	2R_11839823_SNP (Strn-Mlck)	94	99	2L_2771103_SNP (CG15399)	144	46	2R_11686304_SNP (NA)	157	41	2R_15754897_SNP (Obp56i)	17	179	2L_6255294_SNP (Ddr)	150	42	2L_17300660_SNP (NA)	181	19	2L_5461547_SNP (mid)	175	18	2L_11706391_SNP (NA)	104	79	2L_10414978_SNP (Klp31E)	190	11	bbg	apt	bnl	CG13917	acj6	CenG1A	Ance-3	bab1	bab2	bru1	bab2	boi
2L_17808222_SNP (CadN2)	129	60	2L_13887357_SNP (CenG1A)	146	38	2L_11871368_SNP (Pde1c)	172	24	2R_12109322_SNP (asRNA:CR43898)	114	80	2L_6479033_SNP (Sec61alpha)	117	68	2R_11686329_SNP (NA)	154	38	2R_16939544_SNP (shg)	146	52	2L_6255296_SNP (Ddr)	150	40	2L_3542532_SNP (drm)	171	31	2L_796449_SNP (NA)	172	25	2L_15931797_SNP (beat-Ib)	21	176	2L_17750582_SNP (CadN)	127	50	beat-Ic	axo	bru1	CG14764	apt	CG13801	app	bbg	CG32333	CG13667	bbg	capu
2L_4800565_SNP (NA)	162	31	2L_14068271_SNP (nAChRalpha5)	106	83	2L_11919058_SNP (Pde1c)	184	15	3L_1281077_SNP (CG32333)	133	68	2R_16389936_SNP (NA)	145	52	3L_12848190_SNP (Ent3)	119	80	2R_19127083_SNP (NA)	34	155	2R_14420390_SNP (Pepck2)	138	59	2L_3542542_SNP (drm)	171	29	2L_9605353_SNP (NA)	185	12	2L_4205535_SNP (ft)	153	41	2L_18186874_SNP (CG42750)	79	108	bru1	bab1	bun	CG15765	caps	CG13917	apt	bma	CG32373	CG14830	bru1	casp
2L_4800665_SNP (NA)	169	28	2L_17808222_SNP (CadN2)	129	60	2L_12813975_SNP (NA)	187	14	3L_1281378_SNP (CG32333)	78	123	2R_18440625_SNP (px)	172	26	3L_12848197_SNP (Ent3)	86	112	2R_19654600_SNP (sona)	146	51	2R_14809638_DEL (sano)	174	25	2L_4205535_SNP (ft)	153	41	2R_19401666_DEL (NA)	28	136	2L_796449_SNP (NA)	172	25	2L_18190161_SNP (CG42750)	85	102	bru3	bma	CadN2	CG1677	CARPB	CG15399	bbg	CAH14	CG4927	CG17672	CASK	CG12535
2L_4800680_SNP (NA)	170	27	2L_4800665_SNP (NA)	169	28	2L_17808222_SNP (CadN2)	129	60	3L_6022466_SNP (NA)	114	80	3L_10727600_SNP (NA)	97	100	3L_12848239_SNP (Ent3)	108	85	2R_9600876_SNP (tei)	161	32	2R_14835109_SNP (sano)	121	75	2L_6177157_INS (NA)	179	15	3L_1019987_SNP (trio)	20	183	2L_9605353_SNP (NA)	185	12	2L_18190294_SNP (CG42750)	128	61	CG13506	bun	caps	CG17097	CenG1A	CG42663	bru3	capu	Con	CG42673	CG13667	CG32066
2L_7454994_SNP (Gr28b)	173	24	2R_10598176_SNP (mspo)	159	33	2L_1932404_SNP (Wdr62)	29	158	3R_19117073_SNP (pnt)	175	22	3L_14910848_SNP (DCX-EMAP)	188	15	3L_12848241_SNP (Ent3)	111	85	3L_12848190_SNP (Ent3)	119	80	2R_15063865_SNP (CG10737)	170	24	2R_18516494_SNP (CG33143)	88	104	3L_12177157_SNP (CAH2)	89	109	2R_14995402_DEL (5-HT1A)	127	32	2L_3391793_SNP (NA)	146	49	CG13917	CadN2	CG18659	CG30015	CG13699	dnc	CG11089	CG10737	Cubn	dnc	CG14830	CG32373
2R_10320351_SNP (phyl)	146	35	2R_15583571_DEL (NA)	143	41	2L_4800565_SNP (NA)	162	31	3R_21337136_SNP (NA)	27	169	3L_14930132_SNP (DCX-EMAP)	181	14	3L_1571702_SNP (Tmep)	98	102	3L_12848197_SNP (Ent3)	86	112	2R_15143556_SNP (NA)	117	69	2R_18516499_SNP (CG33143)	88	101	3L_13027202_SNP (CG17672)	183	19	2R_19401666_DEL (NA)	28	136	2L_3697812_SNP (CG3604)	120	67	CG15803	CG42268	CG31183	CG31743	CG13801	Drgx	CG13699	CG11658	drm	Elk	CG15580	CG33144
2R_10598176_SNP (mspo)	159	33	2R_15583768_SNP (NA)	143	50	2L_4800680_SNP (NA)	170	27	3R_24112426_SNP (NA)	25	161	3L_1571702_SNP (Tmep)	98	102	3L_2345418_SNP (MsR1)	23	179	3L_12848239_SNP (Ent3)	108	85	2R_15143569_SNP (NA)	117	68	2R_4559667_SNP (Acsl)	177	21	3L_4342796_DEL (Cip4)	194	10	2R_5300962_SNP (wun)	180	22	2L_4720167_SNP (dcma)	187	13	CG32264	CG43759	CG32264	CG32333	CG13917	Ent3	CG13801	CG32333	KCNQ	ft	CG15803	CG34354
2R_15583571_DEL (NA)	143	41	2R_15583789_SNP (NA)	144	51	2L_7552753_SNP (RapGAP1)	183	16	X_10088081_SNP (CG43902)+J14:O14	182	22	3L_18151703_SNP (CG13699)	107	79	3L_3700052_DEL (NA)	98	92	3L_12848241_SNP (Ent3)	111	85	2R_16357558_SNP (side-VIII)	169	25	3L_1059687_SNP (bab1)	192	12	3L_4921011_SNP (NA)	54	141	2R_6048719_SNP (KCNQ)	162	16	2L_4720245_SNP (dcma)	188	12	CG32333	cpo	CG33966	CG42458	CG15399	Fife	CG13917	CG32982	Ntan1	Glut1	CG17672	CG34393
2R_15583768_SNP (NA)	143	50	2R_15583795_SNP (NA)	143	51	2L_7553430_SNP (RapGAP1)	185	15	X_17078271_SNP (baz)	131	63	3L_18755132_SNP (ftz-f1)	179	16	3R_15362171_SNP (Dys)	190	14	3L_12848981_SNP (Ent3)	163	34	2R_16357576_SNP (side-VIII)	164	29	3L_10642204_SNP (CG32066)	188	13	3L_4921019_SNP (NA)	54	142	2R_7802384_SNP (NA)	165	28	2L_7442687_INS (CG5973)	146	38	CG32547	cv-2	CG43759	CG42750	CG15765	fra	CG14374	CG42458	Sema2a	MFS1	CG32066	CG3558
2R_15583789_SNP (NA)	144	51	2R_9041280_DEL (TppII)	160	31	2L_7554007_SNP (RapGAP1)	178	15	X_19113908_SNP (CG7884)	172	27	3L_3173086_SNP (MnM)	177	25	3R_19565617_SNP (Hmgcr)	139	57	3L_13341273_SNP (CG17687)	79	98	2R_16900121_SNP (CG9346)	110	84	3L_1168777_SNP (bab2)	194	9	3L_4921029_SNP (NA)	52	145	2R_9309140_SNP (ATP8A)	168	24	2L_921873_SNP (Tmtc2)	80	98	CG43759	Dop1R1	cpo	CG42852	CG32264	GluRIB	CG32264	CG42540	so	mu2	CG32137	CG42540
2R_15583795_SNP (NA)	143	51	2R_9042513_DEL (TppII)	138	45	2L_7554920_SNP (RapGAP1)	188	14	X_7232296_SNP (CG1677)	175	28	3L_3700052_DEL (NA)	98	92	X_15265725_SNP (acj6)	88	109	3L_14091583_SNP (Fbp1)	146	50	3L_10723610_SNP (NA)	115	79	3L_1168778_SNP (bab2)	194	9	3L_7250099_SNP (CG14830)	176	26	3L_1019987_SNP (trio)	20	183	2R_10673746_SNP (kn)	188	13	cv-2	Dys	cv-2	CG43759	CG33158	Glut1	CG42663	CG44153	Sur	nuf	CG32333	CG43759
2R_16856393_SNP (NA)	189	13	3L_14930132_SNP (DCX-EMAP)	181	14	2L_7555538_SNP (RapGAP1)	189	14	X_7232334_SNP (CG1677)	177	24	3L_3796973_SNP (CG32264)	154	46	X_3173718_SNP (dnc)	167	32	3L_14091592_SNP (Fbp1)	143	48	3L_1093446_SNP (bab1)	42	151	3L_1168781_SNP (bab2)	187	9	3R_15356406_SNP (Dys)	189	12	3L_10252272_SNP (NA)	160	39	2R_10677097_SNP (kn)	189	13	cysu	heca	DCX-EMAP	CG44153	CG42663	heca	CG43759	CG4752	tai	Spn	CG42673	CG44153
2R_9637001_SNP (tei)	184	11	3L_16869668_SNP (Lmpt)	87	101	2R_10598176_SNP (mspo)	159	33				3L_5422470_SNP (DIP-delta)	134	65				3L_14910848_SNP (DCX-EMAP)	188	15	3L_2978670_SNP (NA)	79	122	3L_15451194_SNP (NA)	165	32				3L_1056594_SNP (bab1)	194	11	2R_10678190_SNP (kn)	186	13	Dg	IA-2	Dop1R1	CG4829	cpo	Hmgcr	CG4622	CG6040	tei	tei	CG42741	CG4563
3L_1279836_SNP (CG32333)	89	114	3L_19647844_SNP (tey)	187	14	2R_10794295_SNP (Kank)	183	21				3L_7399711_SNP (lncRNA:CR33948)	156	39				3L_16453617_SNP (CG33158)	137	55	3L_4569289_SNP (CG42540)	29	168	3L_15451199_SNP (NA)	164	35				3L_1057606_SNP (bab1)	193	10	2R_12075687_INS (clu)	145	30	Dop1R1	inv	dpr6	CG7985	Dbx	lncR:CR32773	CG5399	CG7029	zfh1	tinc	dnc	cnc
3L_13697495_SNP (bru3)	183	16	3L_4673259_SNP (axo)	124	76	2R_15583571_DEL (NA)	143	41				3L_7399866_SNP (lncRNA:CR33948)	153	43				3L_18151703_SNP (CG13699)	107	79	3R_18614245_SNP (CG7029)	161	35	3L_15453254_SNP (NA)	149	49				3L_1058399_SNP (bab1)	193	12	2R_15156922_SNP (rib)	136	57	dpr9	Irk1	Dys	Dgk	DCX-EMAP	MsR1	CG7530	CG9346		trio	Dscam2	Cpr47Ed
3L_13697510_SNP (bru3)	179	17	3R_12041692_SNP (NA)	152	34	2R_15583768_SNP (NA)	143	50				3L_9381524_SNP (CG4080)	123	73				3L_3796973_SNP (CG32264)	154	46	3R_18614275_SNP (CG7029)	161	36	3L_7809308_SNP (Pdp1)	178	22				3L_1058473_SNP (bab1)	193	10	2R_16730592_DEL (NA)	64	119	ed	Kank	FER	dnc	dnc	ovo	CG7991	cnc		tutl	ergic53	dally
3L_13697516_SNP (bru3)	184	15	3R_20372993_SNP (NA)	86	98	2R_15583789_SNP (NA)	144	51				3R_26355883_SNP (NA)	177	17				3L_6001495_SNP (PVRAP)	129	73	3R_18614395_SNP (CG7029)	162	30	3L_9608969_SNP (NA)	183	19				3L_1059687_SNP (bab1)	192	12	2R_20320817_SNP (Pgam5-2)	146	47	FER	kibra	Fife	Drgx	Drgx	sca	CG8861	cpo		Zdhhc8	flw	dcma
3L_13697530_MNP (bru3)	177	24	3R_20372994_SNP (NA)	88	97	2R_15583795_SNP (NA)	143	51				X_15265725_SNP (acj6)	88	109				3R_10557510_SNP (CG7530)	120	62				X_17628301_SNP (raskol)	191	10				3L_10642204_SNP (CG32066)	188	13	2R_20338484_SNP (CG4563)	174	25	Fife	klar	Gpo1	Dys	Ent3	Spn	Cht2	Ddr			fred	DIP-eta
3L_13697535_SNP (bru3)	175	24	3R_26258254_SNP (CG15534)	167	26	2R_18143865_SNP (dve)	20	179				X_6146610_SNP (Rbcn-3A)	74	126				3R_10557511_SNP (CG7530)	120	62				X_17628320_SNP (raskol)	193	10				3L_12177157_SNP (CAH2)	89	109	2R_20338486_SNP (CG4563)	174	23	hbn	kn	IA-2	eIF5B	Fife	tei	cpo	DIP-gamma			fru	dnc
3L_13697536_SNP (bru3)	176	23	3R_6932407_SNP (NA)	162	32	2R_18872166_SNP (CG32833)	130	65				X_6146619_SNP (Rbcn-3A)	80	120				3R_12019949_SNP (sra)	176	17				X_20859266_SNP (NA)	186	14				3L_13027202_SNP (CG17672)	183	19	2R_20338508_SNP (CG4563)	171	24	IA-2	kumpel	inv	erm	FMRFaR		Cyp301a1	Eip63E			ft	dpr2
3L_13697540_SNP (bru3)	175	23	3R_9363763_SNP (NA)	177	17	2R_5016730_SNP (CG18659)	186	14				X_6146641_SNP (Rbcn-3A)	76	125				3R_12985393_SNP (Mur89F)	122	61				X_20860680_SNP (NA)	184	21				3L_13947558_SNP (CG32137)	42	155	2R_6978709_DEL (luna)	193	8	inv	mam	Irk1	Fas3	fra		DCX-EMAP	Fife			Glut1	Dys
3L_13697542_SNP (bru3)	175	22	X_14046399_SNP (CG12479)	161	36	2R_5863914_SNP (asRNA:CR43948)	167	31				X_6335239_SNP (CG42340)	189	14				3R_12985546_SNP (Mur89F)	125	59				X_3721629_SNP (ec)	168	19				3L_13947572_DEL (CG32137)	45	149	2R_7148951_SNP (Cpr47Ed)	97	93	Irk1	Mob2	jing	Fife	GluRIB		dnc	GluRIB			Gr63a	Fatp2
3L_13697544_INS (bru3)	184	16				2R_9041280_DEL (TppII)	160	31				X_9682595_SNP (CARPB)	104	97				3R_13548384_SNP (Pxt)	79	112										3L_15451199_SNP (NA)	164	35	3L_3448721_DEL (eIF5B)	189	15	jing	mspo	Kank	Fili	hppy		Drgx	Glut1			Grip71	fred
3L_13697554_SNP (bru3)	175	16				2R_9042513_DEL (TppII)	138	45				X_9682728_SNP (CARPB)	108	91				3R_20707601_SNP (CG31121)	59	129										3L_15453254_SNP (NA)	149	49	3L_7809308_SNP (Pdp1)	178	22	Kank	Nep1	kibra	fru	Ih		ed	HisT			hppy	fz
3L_13697556_SNP (bru3)	175	15				3L_10507017_SNP (Rbfox1)	164	10										3R_5986590_SNP (CG6254)	163	30										3L_2550783_SNP (Spn)	27	175	3L_9488315_DEL (path)	98	67	kibra	Prosap	klar	IA-2	MsR1		Ent3	hppy			jeb	Glut1
3L_13697605_DEL (bru3)	185	14				3L_13697556_SNP (bru3)	175	15										X_18832292_SNP (CG43759)	105	94										3L_3700052_DEL (NA)	98	92	3L_9599211_SNP (NA)	173	29	kn	Ptp99A	kmr	jing	Pde1c		Fbp1	IA-2			KCNQ	IA-2
3L_13697630_DEL (bru3)	183	14				3L_14930132_SNP (DCX-EMAP)	181	14										X_18832306_DEL (CG43759)	107	93										3L_3895626_SNP (Gr63a)	89	108	3R_16233869_SNP (Gfrl)	74	102	Mob2	Pvf2	kn	kirre	Pvf3		Fife	iE			lncR:CR32773	Ih
3L_14910848_SNP (DCX-EMAP)	188	15				3L_17239436_SNP (lncRNA:CR43870)	188	10										X_18832323_SNP (CG43759)	111	86										3L_4342796_DEL (Cip4)	194	10	3R_19081035_SNP (wda)	62	127	mspo	Pxn	ktub	msi	Pxn		FMRFaR	kirre			loco	jing
3L_1780753_SNP (alpha-Spec)	193	11				3L_17240224_SNP (lncRNA:CR43870)	194	10										X_22315276_SNP (NA)	94	75										3L_4921011_SNP (NA)	54	141	3R_24037788_SNP (CG34354)	187	14	ChRalpha3	Rbfox1	lncR:CR32773	Neto	so		fru	Klp98A			MsR1	kirre
3L_4415035_SNP (TP53INP)	107	64				3L_1780753_SNP (alpha-Spec)	193	11										X_22315281_SNP (NA)	96	75										3L_4921019_SNP (NA)	54	142	3R_26521639_SNP (Pka-C2)	164	29	Pde1c	RunxB	lncR:CR43870	nmo	spri		GluRIB	Lmpt			nmo	Klp31E
3R_12041692_SNP (NA)	152	34				3L_19402210_SNP (CG32206)	135	53										X_3173718_SNP (dnc)	167	32										3L_4921029_SNP (NA)	52	145	X_18179640_SNP (NA)	162	40	phyl	sano	Mob2	nolo	tei		kibra	lncR:CR32773			nuf	kn
3R_17708044_SNP (CG31465)	64	130				3L_19647844_SNP (tey)	187	14										X_3173816_SNP (dnc)	171	29										3L_4921040_SNP (NA)	48	151	X_19221155_INS (NA)	161	22	RunxB	shep	mspo	Pde11	Tet		kirre	lncR:CR43870			Sema1a	Lmpt
3R_5196435_SNP (FER)	180	17				3L_4415035_SNP (TP53INP)	107	64										X_6146610_SNP (Rbcn-3A)	74	126										3L_673052_SNP (NA)	134	65	X_19489506_SNP (CG14205)	123	71	shep	Shrm	MsR1	pHCl-1	tey		lncR:CR32773	Meltrin			shot	lu
3R_5196438_SNP (FER)	180	17				3R_12041692_SNP (NA)	152	34										X_6146619_SNP (Rbcn-3A)	80	120										3L_8399647_SNP (CG13667)	149	49	X_19489954_DEL (CG14205)	117	86	TAF1B	side-II	Mur89F	pigs	Tmep		MsR1	Moe			siz	Neto
3R_5967149_SNP (TAF1B)	61	123				3R_5196435_SNP (FER)	180	17										X_6146641_SNP (Rbcn-3A)	76	125										3L_8894182_SNP (TrpA1)	168	28	X_19489977_SNP (CG14205)	114	85	tei	sm	ChRalpha3	pk	trio		Mur89F	px			so	path
3R_5967839_SNP (TAF1B)	63	120				3R_5196438_SNP (FER)	180	17										X_6146957_SNP (Rbcn-3A)	121	80										3L_8894186_SNP (TrpA1)	168	28	X_19489979_DEL (CG14205)	117	85	TP53INP	SNF4Agamma	ChRalpha6	pnt	Vsx2		Obp56i	sano			Spn	Pde11
3R_9363763_SNP (NA)	177	17				3R_6932407_SNP (NA)	162	32										X_6147598_SNP (Rbcn-3A)	70	130										3L_990793_SNP (Glut1)	183	16	X_5614560_SNP (Snx27)	173	28	uif	tei	Pde1c	Pxn	Wdr62		ome	Shab			spri	Pdp1
X_14046399_SNP (CG12479)	161	36				3R_9363763_SNP (NA)	177	17																						3L_9910129_SNP (bma)	137	60				wwk	TppII	Prosap	RhoGEF64C	zld		OtopLa	shep			Sur	Pka-C2
																														3R_17632202_INS (CASK)	124	56					trv	Pvf2	rols			pigs	side-VIII			tei	px
																														3R_4101691_SNP (NA)	15	185					tutl	RapGAP1	sano			PVRAP	sm			tinc	rdgB
																														3R_9517205_SNP (flfl)	192	10					uif	Rbfox1	Sdc			px	tai			trio	Sema1a
																														3R_9517283_SNP (flfl)	189	11						Rbp6	sdt			Pxn	TrissinR			tutl	Sema2b
																														X_10292015_SNP (flw)	107	89						rols	Shab			Rbcn-3A	Ubx			wun	Shab
																														X_10292198_SNP (flw)	88	113						sick	shot			Rbfox1	Wdr62			Zdhhc8	Shrm
																														X_10464317_SNP (spri)	159	45						side-V	SPR			sbm					side-II
																														X_10464318_SNP (spri)	160	45						sm	tei			Shab					so
																														X_10464436_SNP (spri)	163	39						Sulf1	Trim9			so					tai
																														X_13240923_SNP (NA)	178	21						tei	unc-13-4A			Spn					Tmtc1
																														X_14574952_SNP (CG5321)	174	22						tey	vkg			spri					Tmtc2
																																						TppII	Wdr62			Sytbeta					unc-13-4A
																																						uif	Wnt4			tei					wda
																																						zormin				Tet					Wdr62
																																										Tmep					zfh1
																																										Vsx2
1: Gene associated with the SNP is provided in parentheses. NA indicates SNP is in intergenic region.
2: Reference and alternate allele counts among the DGRP lineages assayed. Reference allele is based on Dmel 5.13 reference genome
