# Supplementary material for: Private QTLs and the genetic architecture of hierarchical size traits: from body size to sex-specific plasticity
Source: G3 (Bethesda). 2026 Apr 18;16(6):jkag096. doi: 10.1093/g3journal/jkag096 (PMC13232497; doi:10.1093/g3journal/jkag096)
Supplement: jkag096_Supplementary_Data [file jkag096_supplementary_data.zip › Supplementary_Table_5_G3-2026-406691.csv]

Supplementary Table 5: Stocks used for the functional validation
Gene ID	FBgn	Stock ID
w1118		VDRC60000
act-GAL4/CyO		BL4414
Wda	FBgn0039067	BL31125
Pdp1	FBgn0016694	BL26212
Luna	FBgn0040765	BL56812
Kn	FBgn0001319	BL31916
CG34354	FBgn0085383	BL33674
qin	FBgn0263974	BL37475
Pka-C2	FBgn0000274	BL55859
Wnt10	FBgn0031903	BL32469
CG14205	FBgn0031034	BL64579
Pgam5-2	FBgn0035004	BL57006
eIF5B	FBgn0026259	VDRC44418
CG32333	FBgn0052333	VDRC100303
CG12065	FBgn0030052	BL34636
Hn	FBgn0001208	BL60025
CARPB	FBgn0052698	BL56000
CG3604	FBgn0031562	BL42817
CadN	FBgn0015609	BL27503
BeatVII	FBgn0250908	BL60056
